# Supplementary material for: Tomato fruits expressing a bacterial feedback-insensitive 3-deoxy-d-arabino-heptulosonate 7-phosphate synthase of the shikimate pathway possess enhanced levels of multiple specialized metabolites and upgraded aroma
Source: J Exp Bot. 2013 Sep 4;64(14):4441–52. doi: 10.1093/jxb/ert250 (PMC3808321; doi:10.1093/jxb/ert250)
Supplement: Supplementary Data [file supp_ert250_jexbot100875_file001.xlsx]

## Sheet: Supp Table 1
Supplementary Table S1. Full list of fold changes of metabolites identified in AroG209-9 by GC-MS analyses
			Peel									Flesh
			MG			Br			Ripe			MG			Br			Ripe
	Metabolites	Identification	AroG209/WT			AroG209/WT			AroG209/WT			AroG209/WT			AroG209/WT			AroG209/WT
Amino acids
	Phe	Std	1.01327	±	0.222234	4.74015	±	0.689752	88.9518	±	8.88469	0.87708	±	0.104554	2.4123	±	0.257527	22.0753	±	3.21976
	Tyr	Std	1.61182	±	0.417544	2.37873	±	0.297932	171.946	±	42.7975	0.868091	±	0.124156	2.69174	±	0.3825	15.2653	±	3.19068
	Trp	Std	0.64262	±	0.148372	2.16323	±	0.269669	4.12009	±	0.259256	0.508471	±	0.0534206	1.3812	±	0.110352	1.42828	±	0.11614
	Ala	Std	0.823865	±	0.0456913	1.26292	±	0.303615	1.16143	±	0.186405	0.659957	±	0.0669402	0.951348	±	0.0215378	0.825516	±	0.180635
	Asn	Std	0.41068	±	0.0512549	0.522367	±	0.105177	0.511807	±	0.0667097	0.600152	±	0.0598678	0.944084	±	0.122111	0.487751	±	0.0572606
	Asp	Std	0.600831	±	0.0805321	0.767633	±	0.0761681	0.902678	±	0.0910386	0.711777	±	0.135539	0.719359	±	0.0481502	0.999209	±	0.0657276
	beta-Ala	Std	0.818276	±	0.0651559	0.815491	±	0.0921719	0.635947	±	0.0481613	1.71614	±	0.297506	1.0154	±	0.125625	0.767234	±	0.11584
	Gln	Std	0.0245669	±	0.0071857	0.0194439	±	0.00520954	0.394132	±	0.0546479	0.264142	±	0.0451187	0.655165	±	0.101013	0.368047	±	0.0612088
	Glu	Std	0.581989	±	0.113487	0.431052	±	0.0411278	0.590062	±	0.104759	0.642536	±	0.0610038	0.606459	±	0.0926829	0.55381	±	0.0435711
	Gly	Std	0.497518	±	0.0621469	1.30151	±	0.225419	1.69253	±	0.254378	0.961388	±	0.11333	1.21898	±	0.09083	1.49193	±	0.146035
	Ile	Std	0.701661	±	0.0552289	1.16381	±	0.0992141	2.24604	±	0.261335	1.02978	±	0.137487	1.07632	±	0.121295	1.96917	±	0.107053
	N-acetyl-glutamate	Std	0.0349571	±	0.00205811	0.203159	±	0.103263	0.387581	±	0.054819	0.662732	±	0.0470909	0.828086	±	0.154259	0.446357	±	0.0688333
	Pyroglutamate	Std	0.606031	±	0.0668946	0.708526	±	0.0921168	0.570378	±	0.0667433	0.803291	±	0.0378652	1.03058	±	0.072642	0.685463	±	0.0390992
	Ser	Std	0.509441	±	0.0701659	0.930291	±	0.20526	0.854276	±	0.1146	0.600408	±	0.111668	1.12798	±	0.132788	0.56895	±	0.0370488
	Thr	Std	0.4692	±	0.0468117	1.01665	±	0.221595	1.07684	±	0.0934435	0.691124	±	0.0864955	1.03093	±	0.0926387	1.17812	±	0.104904
	Val	Std	0.512035	±	0.0422583	1.14232	±	0.278035	1.99887	±	0.31195	0.664406	±	0.0949836	1.23565	±	0.0649254	1.37203	±	0.242798
Organic acid
	Acetic acid	Dat	1.16	±	0.16947	1.21386	±	0.0790225	1.01041	±	0.0455657	0.839733	±	0.0550941	1.03824	±	0.0447294	0.995253	±	0.0727119
	alpha-Ketoglutaric acid	Dat	0.962835	±	0.0261776	0.68833	±	0.0752729	1.24279	±	0.147774	0.423671	±	0.040062	0.92805	±	0.383552	0.399945	±	0.223946
	Ascorbic acid/Dehydroascorbic acid	Dat	1.63274	±	0.285682	0.837038	±	0.100513	1.28278	±	0.217402	1.09826	±	0.143476	0.774839	±	0.0604858	0.711871	±	0.0707604
	cis-Aconitic acid	Std	0.933273	±	0.061844	1.05379	±	0.104354	1.0644	±	0.0860973	0.611979	±	0.0231824	0.966378	±	0.126154	0.953636	±	0.0703176
	Citric acid	Std	0.982266	±	0.0170493	1.00469	±	0.0601859	1.02263	±	0.11412	0.780152	±	0.0453982	0.928934	±	0.0401399	0.734417	±	0.0310038
	Fumaric acid	Std	1.45172	±	0.128428	1.8135	±	0.291773	2.48466	±	0.319486	0.992407	±	0.0883255	1.24561	±	0.0759986	1.15443	±	0.0839672
	Galactonic acid	Dat	0.962932	±	0.0446049	1.35454	±	0.191456	1.65581	±	0.114533	0.821216	±	0.0395284	1.07282	±	0.0600709	0.955848	±	0.0264043
	Galacturonic acid	Dat	0.893485	±	0.0647805	1.07194	±	0.105584	0.991922	±	0.115134	0.816027	±	0.0739929	0.818009	±	0.0514247	0.96824	±	0.0625732
	gama-aminobutyric acid	Std	0.524908	±	0.0436364	1.02053	±	0.187352	0.844461	±	0.0411732	0.71867	±	0.0669343	0.751307	±	0.139327	0.882792	±	0.0502327
	Glucaric acid	Dat	0.887548	±	0.0528451	1.15547	±	0.137177	1.14467	±	0.186674	0.751321	±	0.0718628	0.978518	±	0.0690211	1.24026	±	0.163383
	Malic acid	Std	1.01918	±	0.0572908	1.07883	±	0.0876965	2.06357	±	0.236523	0.864056	±	0.0206445	0.881725	±	0.0408297	0.826654	±	0.0791025
	Oxalic acid	Std	1.01542	±	0.0632653	2.12531	±	1.09372	1.17079	±	0.0802891	0.948484	±	0.124914	0.802635	±	0.0425626	1.05067	±	0.0474553
	Phosphoric acid	Std	1.02892	±	0.0643229	1.01286	±	0.0537102	1.03689	±	0.0534839	1.04785	±	0.0468647	0.991609	±	0.0461728	1.20059	±	0.0746814
	Prephenic acid*	Std	7.63441	±	1.19754	354.321	±	119.946	604.786	±	97.9269	3.35419	±	0.440039	276.286	±	90.8971	235.903	±	31.3223
	Quinic acid	Std	0.737628	±	0.0415064	1.21717	±	0.191491	1.44124	±	0.0500055	1.04604	±	0.0465504	1.23644	±	0.106817	1.36264	±	0.0743119
	Ribonic acid	Dat	0.760582	±	0.173893	1.70922	±	0.437628	1.80081	±	0.231368	1.40487	±	0.217959	1.14303	±	0.0791606	0.720326	±	0.103737
	Shikimic acid	Std	2.27689	±	0.444671	2.52303	±	0.261385	17.4256	±	0.830636	1.13006	±	0.12649	2.53034	±	0.548074	62.9261	±	11.6896
	Succinic acid	Std	1.14268	±	0.067397	1.1736	±	0.0266633	1.88894	±	0.18023	1.03862	±	0.0816116	0.938756	±	0.0369877	1.28911	±	0.0789248
	Threonate 1,4-lactic acid	Dat	0.901215	±	0.0775317	1.0985	±	0.179384	1.00307	±	0.0836268	1.00848	±	0.106843	0.748655	±	0.0669559	0.921518	±	0.0361248
Sugars
	Arabinose	Std	0.989125	±	0.0704289	0.764082	±	0.0292434	0.955566	±	0.12292	1.1949	±	0.0622881	0.840269	±	0.0537654	1.28115	±	0.0812035
	Cellobiose	Std	0.93461	±	0.0912256	1.2757	±	0.0964299	7.99186	±	0.811915	0.958685	±	0.073555	1.15275	±	0.0541199	21.9687	±	3.11479
	Fructose	Std	1.74478	±	0.0998535	0.993241	±	0.0741054	1.04969	±	0.130623	1.16956	±	0.105641	1.01372	±	0.0316304	1.13673	±	0.0790306
	Fructose-6-phosphate	Std	0.483966	±	0.0222056	0.829561	±	0.0675395	0.909398	±	0.128608	0.807378	±	0.0533608	0.706049	±	0.100521	0.602382	±	0.0803354
	Galactose	Std	0.727403	±	0.0609129	1.11899	±	0.172028	1.09623	±	0.184153	0.78764	±	0.105788	0.891598	±	0.105409	0.474437	±	0.087201
	Gentiobiose	Std	0.840985	±	0.106248	0.802533	±	0.109659	1.72831	±	0.0744524	0.813326	±	0.067562	0.767356	±	0.0655329	1.67508	±	0.265338
	Glucopyranose	Dat	1.51411	±	0.218625	1.58008	±	0.130444	0.824577	±	0.0673349	1.25302	±	0.416	0.934269	±	0.216959	1.10984	±	0.329464
	Glucose	Std	1.70467	±	0.172058	1.2276	±	0.173569	1.26659	±	0.235471	1.21335	±	0.139907	1.00902	±	0.0253343	1.33719	±	0.101869
	Glucose-6-phosphate	Std	0.670787	±	0.0437499	0.923379	±	0.0873008	0.891419	±	0.118384	0.800891	±	0.0894157	0.596386	±	0.0606672	0.64416	±	0.101407
	Maltose	Dat	1.28294	±	0.125095	1.17476	±	0.0765519	1.40381	±	0.158193	1.23376	±	0.10825	0.94776	±	0.0458283	1.54352	±	0.0770595
	Mannose	Std	1.69209	±	0.132017	1.19344	±	0.165759	1.17427	±	0.146712	1.09807	±	0.109287	1.03245	±	0.0261927	1.07371	±	0.0852144
	Melezitole	Dat	0.460222	±	0.0819581	1.90852	±	0.554678	0.902115	±	0.0584442	1.21676	±	0.414022	0.964654	±	0.202643	0.859461	±	0.135975
	Raffinose	Std	1.24482	±	0.248409	1.99893	±	0.213865	103.086	±	17.2136	0.375777	±	0.0873134	2.7913	±	0.563238	92.2658	±	15.3675
	Ribofuranose	Std	1.20466	±	0.104228	1.13624	±	0.162939	1.1132	±	0.111653	0.991115	±	0.0488804	0.984545	±	0.0725716	1.21416	±	0.0827541
	Ribose	Std	1.14052	±	0.0553882	0.882243	±	0.0767213	1.64748	±	0.229546	1.84577	±	0.41599	0.431563	±	0.0955633	0.76777	±	0.0467991
	Sucrose	Std	1.04333	±	0.0431914	0.990474	±	0.0828319	0.566707	±	0.118181	0.925676	±	0.0987288	0.81066	±	0.0387955	1.06517	±	0.172249
	Trehalose	Std	0.538713	±	0.0914734	0.668349	±	0.175398	73.567	±	6.09336	1.76497	±	0.334544	0.908406	±	0.163589	5.3067	±	0.88201
Polyamine
	Putrescine	Std	1.06136	±	0.0737171	0.583194	±	0.0218274	0.335326	±	0.0337329	0.833182	±	0.0636098	0.789665	±	0.113094	0.156977	±	0.00984894
Polyols
	Glycerol-1-phosphate	Dat	1.06512	±	0.145695	1.44325	±	0.269029	0.717942	±	0.133327	1.22268	±	0.113785	1.09498	±	0.18021	1.17499	±	0.0943481
	Mannitol	Std	0.749559	±	0.0847188	1.07077	±	0.163631	1.07005	±	0.1992	1.10344	±	0.0673431	0.961825	±	0.0859338	0.459615	±	0.0850133
	myo-Inositol	Std	1.32906	±	0.214016	1.12163	±	0.191577	1.59683	±	0.16279	0.785473	±	0.172972	0.909696	±	0.149421	1.65174	±	0.199519
	myo-inositol-1-phosphate	Std	0.884291	±	0.0760602	0.801727	±	0.122438	0.859731	±	0.0952394	0.872415	±	0.0114801	0.877385	±	0.0729494	1.21846	±	0.147926
Nucleosides
	Adenosine	Std	1.0728	±	0.0464774	0.860907	±	0.0448803	0.493088	±	0.0790563	0.974607	±	0.0680935	0.845184	±	0.0121611	0.963978	±	0.0738055
	Guanosine	Std	0.822443	±	0.284975	0.929453	±	0.196793	1.90088	±	0.138887	1.00166	±	0.130659	0.731961	±	0.123017	1.55564	±	0.274509
	Uracil	Std	0.569675	±	0.0953535	1.60869	±	0.396588	1.38698	±	0.247226	0.731603	±	0.139067	1.64177	±	0.245948	1.4144	±	0.20842
Phenylpropanoid
	3-Caffeoylquinic acid	Std	0.891344	±	0.179406	1.29778	±	0.212172	2.85687	±	0.235487	1.86942	±	0.312032	1.13637	±	0.112276	2.20201	±	0.413905
	4-Caffeoylquinic acid	Std	0.665445	±	0.113838	0.978595	±	0.252494	2.14393	±	0.0905683	1.33171	±	0.255436	0.836281	±	0.132372	1.36194	±	0.276427
	Coumaric acid	Std	0.701586	±	0.0994057	2.65945	±	0.619439	164.78	±	18.4484	0.350817	±	0.0477292	2.62395	±	0.683227	613.627	±	54.2361
	Naringenin chalcone	Std	0.689313	±	0.235	1.06389	±	0.325525	0.656069	±	0.175814	0.559979	±	0.204991	1.18584	±	0.0906976	1.23786	±	0.106128
Compounds were either identified on the basis of their retention index and comparison of their mass spectra to those of authentic standards (Std) or putatively identified on the basis of comparison of their retention index and mass spectra to those available in spectral databases (Dat).
* Posible alkalized to phenylpyruvic acid

## Sheet: Supp Table 2
Supplementary Table S2. Full list of fold changes of metabolites identified in AroG209-9 by UPLC/qTOF-MS analyses.
		Peel									Flesh
		MG			Br			Ripe			MG			Br			Ripe
		AroG209/WT			AroG209/WT			AroG209/WT			AroG209/WT			AroG209/WT			AroG209/WT
	Metabolites
Amino acids
	Phe	1.15938	±	0.110013	2.24531	±	0.350894	16.2147	±	1.12482	1.13948	±	0.0225927	1.8519	±	0.0583783	4.81055	±	0.507811
	Tyr	1.49043	±	0.214062	3.12574	±	0.615465	29.4135	±	11.1385	1.30104	±	0.0368802	2.4745	±	0.158745	10.6969	±	2.18737
	Trp	1.02764	±	0.165551	1.84904	±	0.251608	1.9624	±	0.12882	0.834133	±	0.100057	1.43649	±	0.0381349	1.84725	±	0.25387
	Organic acid
	2-Isopropylmalic acid	1.14531	±	0.272721	0.752075	±	0.117759	3.74249	±	0.927127	0.762698	±	0.0902279	1.0258	±	0.0872629	3.07724	±	0.650472
Phenylpropanoid
	3-Caffeoylquinic acid	0.953764	±	0.055663	1.00034	±	0.0479571	2.33402	±	0.232543	1.06546	±	0.0495036	1.30971	±	0.0130635	1.60487	±	0.345708
	4-Caffeoylquinic acid	0.958682	±	0.0447714	1.20651	±	0.148836	1.25618	±	0.12627	1.2668	±	0.154546	1.69648	±	0.143386	1.40577	±	0.231832
	5-Caffeoylquinic acid	0.861143	±	0.0921331	1.06743	±	0.121119	1.40037	±	0.0608597	1.03039	±	0.196441	0.939596	±	0.158858	0.965879	±	0.145108
	Benzyl alcohol-hexose-pentose	1.30411	±	0.252964	1.04106	±	0.129862	1.59547	±	0.383652	N.D	±		N.D	±		N.D	±
	Caffeic acid-hexose I	1.39533	±	0.135392	0.616878	±	0.0843664	0.699282	±	0.0855403	1.03667	±	0.104525	0.900395	±	0.122949	0.528194	±	0.0930201
	Caffeic acid-hexose II	1.48155	±	0.223454	1.0428	±	0.348815	1.13469	±	0.113185	0.618088	±	0.0793151	0.662283	±	0.0791225	0.560354	±	0.175245
	Caffeic acid-hexose III	1.02096	±	0.167629	1.2327	±	0.172671	0.888336	±	0.0961768	N.D	±		N.D	±		N.D	±
	Caffeoylputrescine	1.34872	±	0.403527	0.818351	±	0.241563	0.506572	±	0.165129	3.25058	±	1.93453	1.26188	±	0.565347	0.191209	±	0.0212055
	Coumaric acid hexoside or deriv	N.D	±		N.D	±		N.D	±		1.07037	±	0.180551	1.83607	±	0.286121	114.499	±	15.2674
	Coumaric acid-hexose I	0.799107	±	0.187727	0.556795	±	0.118367	15.277	±	3.98027	0.416225	±	0.219957	0.380037	±	0.097494	1.06733	±	0.271787
	Coumaric acid-hexose II	1.03017	±	0.111027	1.15274	±	0.171309	0.810796	±	0.100039	1.04541	±	0.169848	0.301751	±	0.00714873	0.639686	±	0.136197
	Dicaffeoylquinic acid I	1.20711	±	0.33955	0.6662	±	0.182885	1.07879	±	0.228245	1.80756	±	0.385888	0.757699	±	0.21262	0.60165	±	0.110043
	Dicaffeoylquinic acid II	1.85723	±	0.601537	0.933778	±	0.196102	1.69108	±	0.0776695	1.06491	±	0.394452	1.20185	±	0.223484	1.02097	±	0.21356
	Dicaffeoylquinic acid III	1.83309	±	0.444059	0.678146	±	0.140507	1.59894	±	0.163698	1.07433	±	0.269791	1.06438	±	0.143076	1.15593	±	0.28957
	Ferulic acid-hexose I	2.42279	±	0.520781	0.964357	±	0.143153	3.67238	±	1.24263	1.02106	±	0.348047	0.968991	±	0.196588	0.845113	±	0.143761
	Ferulic acid-hexose II	2.94283	±	0.768743	1.26699	±	0.547536	0.813725	±	0.243009	0.991602	±	0.134965	0.973138	±	0.0550742	0.595071	±	0.197429
	Feruloylputrescine	N.D	±		N.D	±		N.D	±		0.543523	±	0.0608319	0.916991	±	0.117596	0.869238	±	0.195043
	Feruloyltyramine	3.09635	±	1.49911	0.707601	±	0.371814	3.21066	±	2.92642	1.25835	±	0.208567	1.76365	±	0.464434	2.80912	±	0.511963
	Hydroxybenzoic acid-hexose	0.837466	±	0.0561382	0.787894	±	0.100165	1.27727	±	0.0608396	1	±	0	1	±	0	1	±	0
	Hydroxylated naringenin	0.305103	±	0.0547434	0.861966	±	0.174747	0.620358	±	0.112219	N.D	±		N.D	±		N.D	±
	Hydroxylated naringenin chalcone	0.718785	±	0.221407	0.788419	±	0.224077	0.510387	±	0.174476	N.D	±		N.D	±		N.D	±
	Hydroxylated naringenin-hexose	0.379116	±	0.127357	1.34934	±	0.49943	0.784671	±	0.100887	N.D	±		N.D	±		N.D	±
	Kaempferol-dihexose-deoxyhexose	1.43691	±	0.319776	1.43348	±	0.589388	1.0423	±	0.365011	N.D	±		N.D	±		N.D	±
	Kaempferol-glucose-rhamnose	0.965947	±	0.0538332	0.870048	±	0.102862	0.570094	±	0.089555	1.0871	±	0.0991971	0.916116	±	0.037629	108.666	±	27.7037
	Kaempferol-hexose-deoxyhexose-pentose	0.921673	±	0.0982034	1.0625	±	0.103723	0.745275	±	0.0726717	N.D	±		N.D	±		N.D	±
	Methyl ether hydroxylated naringenin or Methyl ether hydroxylated naringenin chalcone	0.316891	±	0.0467723	0.577295		0.352794	1.52658	±	0.531823	N.D	±		N.D	±		N.D	±
	Naringenin (S)	0.55	±	0.51	0.82	±	0.28	1.05	±	0.42	N.D	±		N.D	±		N.D	±
	Naringenin chalcone (S)	0.861265	±	0.431887	0.414322	±	0.0790698	0.554852	±	0.07836	0.512693	±	0.137385	10.077	±	2.90975	1.77849	±	0.416741
	Naringenin chalcone-hexose I	0.392189	±	0.0741177	0.455272	±	0.149147	0.74399	±	0.218298	N.D	±		N.D	±		N.D	±
	Naringenin chalcone-hexose II	0.518673	±	0.0761854	0.753385	±	0.188911	0.386804	±	0.0930122	1.26465	±	0.745374	2.2793	±	0.837238	0.210198	±	0.0517164
	Naringenin chalcone-hexose III	0.388983	±	0.115922	0.580808	±	0.10886	1.69658	±	0.300581	N.D	±		N.D	±		N.D	±
	Naringenin chalcone-hexose IV	0.825927	±	0.0905443	0.722629	±	0.101962	5.21821	±	0.701552	N.D	±		N.D	±		N.D	±
	Naringenin -dihexose I	0.404762	±	0.0349609	0.90909	±	0.260901	0.732742	±	0.0803115	0.754522	±	0.220087	1.16156	±	0.34857	0.774746	±	0.102502
	Naringenin hexose	0.599703	±	0.113967	0.985912	±	0.198	1.97162	±	0.427791	N.D	±		N.D	±		N.D	±
	Phloretin-di-C-hexose	0.482414	±	0.0391196	0.664694	±	0.11783	0.603808	±	0.0798447	0.684507	±	0.245973	1.29672	±	0.258551	0.614654	±	0.10158
	Quercetin	0.385511	±	0.0579659	0.687086	±	0.125626	2.60144	±	0.892742	0.225893	±	0.0270457	0.72251	±	0.14232	1.13107	±	0.191999
	Quercetin hexose	0.3305	±	0.0675427	0.829734	±	0.335366	0.729206	±	0.114812	N.D	±		N.D	±		N.D	±
	Quercetin-dihexose-deoxyhexose	0.877963	±	0.060129	1.42026	±	0.271979	1.3551	±	0.165588	N.D	±		N.D	±		N.D	±
	Quercetin-dihexose-deoxyhexose-p-coumaric acid	1.71437	±	0.446455	0.885289	±	0.219164	2.22276	±	0.539305	N.D	±		N.D	±		N.D	±
	Quercetin-dihexose-pentose-deoxyhexose	1.14385	±	0.106105	1.13158	±	0.0677148	1.13608	±	0.183238	N.D	±		N.D	±		N.D	±
	Quercetin-hexose-deoxyhexose-pentose	0.946172	±	0.0583037	1.11663	±	0.138039	0.813337	±	0.0858955	1.26083	±	0.776782	1.38169	±	0.387296	0.572653	±	0.0626739
	Quercetin-hexose-deoxyhexose-pentose-p-coumaric acid	0.993505	±	0.109747	1.0866	±	0.320652	3.85024	±	0.295955	N.D	±		N.D	±		N.D	±
	Rutin	0.769414	±	0.0265834	1.58257	±	0.2906	1.18289	±	0.109303	1.61026	±	0.302232	1.42914	±	0.17473	0.886999	±	0.402096
	Tricaffeoylquinic acid	0.939625	±	0.161904	0.694119	±	0.175967	2.33479	±	0.183447	0.592076	±	0.126304	1.23297	±	0.136176	2.04627	±	0.266895
Steroidal Alkaloids
	Acetoxydehydrotomatine	1.21514	±	0.0760867	1.5259	±	0.341227	0.606891	±	0.0889864	1.00412	±	0.0832835	2.35107	±	0.721427	0.155822	±	0.00894893
	Acetoxytomatine	0.952902	±	0.0643717	1.62019	±	0.412925	0.362488	±	0.0770518	0.809398	±	0.142216	1.66107	±	0.749861	0.0836554	±	0.0268486
	a-Tomatine	0.998878	±	0.119126	1.51312	±	0.261635	1.04343	±	0.119877	0.804214	±	0.232858	4.4546	±	2.95038	1.25523	±	0.110469
	Dehydrolycoperoside G, F, A	2.84672	±	1.00567	1.13486	±	0.236399	2.6266	±	0.16843	1.49598	±	0.326704	1.46126	±	0.28283	2.91349	±	0.225895
	Dehydrotomatine	0.971096	±	0.123974	2.02568	±	0.442358	1.218	±	0.127589	0.871764	±	0.199152	7.03618	±	3.97884	0.649837	±	0.0832885
	Dihydroxytomatine isomer 2	2.10557	±	0.803195	1.12238	±	0.144399	1.327	±	0.175337	1.90839	±	0.379401	1.63839	±	0.213628	1.97753	±	0.271219
	Esculeoside B	1.68193	±	0.261282	0.792372	±	0.057468	1.45211	±	0.24958	1.05683	±	0.120297	1.21991	±	0.190117	2.55288	±	0.612506
	Acetoxytomatine	2.07685	±	0.403369	1.86796	±	0.207082	1.30154	±	0.10932	2.03644	±	0.360787	3.22432	±	0.877412	0.626566	±	0.0668829
	Lycoperoside G,F,A	3.10016	±	1.24343	1.08108	±	0.269461	2.69945	±	0.0790166	2.30075	±	0.8142	1.57434	±	0.440772	2.24326	±	0.49859
	Lycoperoside H/Hydroxy-a-Tomatine I	1.0804	±	0.12011	1.65459	±	0.377688	1.84683	±	0.424853	0.950568	±	0.148244	1.36994	±	0.317885	1.44187	±	0.28627
	Lycoperoside H/Hydroxy-a-Tomatine II	1.02075	±	0.0519488	1.71145	±	0.31618	1.29589	±	0.180132	1.0598	±	0.0687544	2.3338	±	0.518754	2.1777	±	0.300671
	Lycoperoside H/Hydroxy-a-Tomatine III	1.02754	±	0.0705559	1.75115	±	0.406678	1.87796	±	0.382348	N.D	±		N.D	±		N.D	±
	Tomatidine tetrahexoside	1.07956	±	0.150916	1.71162	±	0.280775	1.05805	±	0.086723	0.877073	±	0.227628	5.39832	±	3.21889	1.45136	±	0.293591
	UGA8	2.19819	±	0.46242	1.6901	±	0.141991	1.48704	±	0.11849	2.07333	±	0.305763	3.41856	±	1.09779	0.853318	±	0.16036

## Sheet: Supp Table 3
Supplementary Table S3. List of putative metabolites identified in AroG209-9 by UPLC/qTOF-MS and MS/MS analyses.
(S) - identification confirmed by the standard compound
I, II, III, IV - different isomers
Theor. m/z - theoretical monoisotopic mass calculated for the ion (M-H)- , (M+H)+ or (M+FA)-
() FA - formic acid adduct
	Ret. Time	Tissue	Putative Name	Molecular Formula	ES(+) Theor m/z	ES(+) Found m/z	ES(-) Theor m/z	ES(-) Found m/z	m/z error (ppm)	MS/MS ES(+) fragments	MS/MS ES(-) fragments	Reference
1	4.66	peel, flesh	2-Isopropylmalic acid (S)	C7H12O5			175.061	175.061	0.571231		MS/MS of 175.06 ([M-H]-): 115.03, 85.06	Moing et al., 2011
2	4.915	peel, flesh	3-Caffeoylquinic acid (S)	C16H18O9			353.088	353.087	1.20083		MS/MS of 353.08 ([M-H]-): 191.06, 163.039	Mintz-Oron et al., 2008
3	6.593	peel, flesh	4-Caffeoylquinic acid	C16H18O9			353.088	353.088	1.34811		MS/MS of 353.08 ([M-H]-): 191.06	Mintz-Oron et al., 2008
4	5.417	peel, flesh	5-Caffeoylquinic acid	C16H18O9			353.088	353.089	3.0474		MS/MS of 353.08 ([M-H]-): 191.05, 179.03	Mintz-Oron et al., 2008
5	17.17	peel, flesh	Acetoxy-dehydrotomatine	C52H83NO23	1090.54	1090.54			2.47583	MS/MS of 1090.54 ([M+H]+): 634.4; 574.4; 472.3		Iijima et al., 2008; Itkin et al., 2011
6	17.74	peel, flesh	Acetoxytomatine	C52H85NO23	1092.56	1092.56			2.56279	MS/MS of 1092.55 ([M+H]+): 1074.6, 1032.6		Mintz-Oron et al., 2008; Iijima et al., 2008; Moco et al., 2006; Itkin et al., 2011
7	6.338	peel	Benzyl alcohol-hexose-pentose	C18H26O10			401.145	401.147	3.92875		MS/MS of 401.14 ([M-H]-): 269.10, 193.04	Mintz-Oron et al., 2008
8	4.303	peel, flesh	Caffeic acid-hexose I	C15H18O9			341.088	341.089	4.39769		MS/MS of 341.08 ([M-H]-): 281.07, 179.04	Mintz-Oron et al., 2008
9	4.759	peel, flesh	Caffeic acid-hexose II	C15H18O9			341.088	341.088	0.29318		MS/MS of 341.08 ([M-H]-): 179.04, 135.05	Mintz-Oron et al., 2008
10	6.394	peel	Caffeic acid-hexose III	C15H18O9			341.088	341.087	1.75908		MS/MS of 341.09 ([M-H]-): 179.03, 135.14	Mintz-Oron et al., 2008
11	3.239	peel, flesh	Caffeoylputrescine	C13H18N2O3	251.139	251.14			2.88287	MS/MS of 251.14 ([M+H]+): 234.11, 163.04, 145.03, 135.04		Galis et al., 2004; Mintz-Oron et al., 2008
12	8.43	flesh	Coumaric acid hexoside or deriv	C15H18O8			325.093	325.092	1.53802	-	MS/MS of 325.09 ([M-H]-): 163.04, 119.06	Mintz-Oron et al., 2008
13	3.648	peel, flesh	Coumaric acid-hexose I	C15H18O8			325.093	325.094	2.76844		MS/MS of 325.09 ([M-H]-): 163.04, 119.05	Mintz-Oron et al., 2008
14	5.334	peel, flesh	Coumaric acid-hexose II	C15H18O8			325.093	325.092	1.23042		MS/MS of 325.09 ([M-H]-): 163.04, 145.03, 119.05	Mintz-Oron et al., 2008
15	12.9276	pee, flesh	Dehydrolycoperoside G, Dehydrolycoperoside F or Dehydroescoleoside A	C58H93NO29	1268.59	1268.6			4.572	MS/MS of 1268.59 ([M+H]+): 812.5		Mintz-Oron et al., 2008 ;Iijima et al., 2008 ;Moco et al., 2006; Itkin et al., 2011
16	17.31	peel, flesh	Dehydrotomatine	C50H81NO21	1032.54	1032.54			1.06534	MS/MS of 1032.54 ([M+H]+): 1014.5, 576.4, 414.4		Yamanaka et al., 2009 ,Mintz-Oron et al., 2008 ,Iijima et al., 2008 ,Yamanaka et al., 2008 ,Moco et al., 2006 ,Cataldi et al., 2005 ,Kozukue et al., 2004
17	11.83	peel, flesh	Dicaffeoylquinic acid I	C25H24O12			515.12	515.119	1.4055		MS/MS of 515.12 ([M-H]-): 353.08, 335.08, 173.04	Mintz-Oron et al., 2008
18	12.04	peel, flesh	Dicaffeoylquinic acid II	C25H24O12			515.12	515.118	2.57028		MS/MS of 515.12 ([M-H]-): 353.08, 191.05, 179.03	Mintz-Oron et al., 2008
19	13.36	peel, flesh	Dicaffeoylquinic acid III	C25H24O12			515.12	515.12	0.341668		MS/MS of 515.12 ([M-H]-): 353.08, 317.06	Mintz-Oron et al., 2008
20	13.81	peel, flesh	Dihydroxytomatine	C50H83NO23	1066.54	1066.55			2.9469	MS/MS of 1066.57 ([M+H]+): 610.4; 448.3		Iijima et al., 2008; Itkin et al., 2011
21	9.522	peel, flesh	Esculeoside B	C56H93NO28	1228.6	1228.6			0.569756	MS/MS of 1228.59 ([M+H]+): 1210.60, 1048.54, 772.45, 610.40		Yamanaka et al., 2009 ;Mintz-Oron et al., 2008 ;Iijima et al., 2008; Yamanaka et al., 2008 ;Moco et al., 2006 ;Fujiwara et al., 2004; Itkin et al., 2011
22	4.484	peel, flesh	Ferulic acid-hexose I	C16H20O9			355.103	355.103	1.12643		MS/MS of 355.10 ([M-H]-): 193.05, 178.03, 149.06, 134.04	Mintz-Oron et al., 2008
23	6.145	peel, flesh	Ferulic acid-hexose II	C16H20O9			355.103	355.105	4.50573		MS/MS of 355.10 ([M-H]-): 217.05, 193.05, 175.04, 160.04	Mintz-Oron et al., 2008
24	3.99939	flesh	N-Feruloylputrescine	C14H20N2O3	265.155	265.155			0.84479	MS/MS of 265.15 ([M+H]+): 177.05, 145.03, 89.11	-	Galis et al., 2004; Mintz-Oron et al., 2008
25	15.1767	peel, flesh	Feruloyltyramine	C18H19NO4	314.139	314.139			2.62305	MS/MS of 314.14 ([M+H]+): 177.05, 145.03, 121.06		King et al., 2005
26	4.622	peel, flesh	Hydrocinnamic acid-hexose	C15H20O8			327.109	327.109	0.232339		MS/MS of 327.11 ([M-H]-): 165.06	Krammer et al., 1995; Yang et al., 2007
27	1.73147	peel	Hydroxybenzoic acid-hexose	C13H16O8			299.077	299.078	3.34362		MS/MS of 299.07 ([M-H]-): 137.02, 93.03	Mintz-Oron et al., 2008
28	15.6516	peel	Hydroxylated naringenin (Eriodictyol) (S)	C15H12O6	289.071	289.072			2.85051	MS/MS of 289.07 ([M+H]+): 163.04, 153.02		Sánchez-Rabaneda et al., 2004; Mintz-Oron et al., 2008
29	16.578	peel	Hydroxylated naringenin chalcone	C15H12O6			287.056	287.056	0.790788		MS/MS of 287.05 ([M-H]-): 151.00, 135.04, 107.02	Mintz-Oron et al., 2008
30	10.3788	peel	Hydroxylated naringenin-hexose (Eriodictyol-hexose)	C21H22O11			449.109	449.109	0.498765		MS/MS of 449.11 ([M-H]-): 287.06, 151.0	Mintz-Oron et al., 2008
31	14.8818	peel, flesh	(Acetoxyhydroxytomatine) FA	(C52H85NO24)HCOOH			1152.54	1152.54	1.64853		MS/MS of 1152.50 ([M+FA]-): 1106.54, 974.50, 944.45, 746.41, 650.39	Yamanaka et al., 2009; Mintz-Oron et al., 2008; Iijima et al., 2008; Yamanaka et al., 2008; Itkin et al., 2011
32	6.8518	peel	Kaempferol-dihexose-deoxyhexose	C33H40O20	757.219	757.218			0.628616	MS/MS of 757.22 ([M+H]+): 611.16, 449.11		Iijima et al., 2008; Le Gall et al., 2003
33	11.6041	peel, flesh	Kaempferol-glucose-rhamnose	C27H30O15			593.151	593.152	2.02309		MS/MS of 593.15 ([M-H]-): 285.04	Mintz-Oron et al., 2008
34	10.28	peel	Kaempferol-hexose-deoxyhexose-pentose	C32H38O19	727.208	727.211			3.98785	MS/MS of 727.20 ([M+H]+): 595.16, 449.10, 287.05		Mintz-Oron et al., 2008
35	13.346	pee, flesh	Lycoperoside G, Lycoperoside F or Esculeoside A	C58H95NO29	1270.61	1270.61			0.629621	MS/MS of 1270.6 ([M+H]+): 814.46, 652.40		Yamanaka et al., 2009 ;Mintz-Oron et al., 2008 ;Iijima et al., 2008 ;Yamanaka et al., 2008 ;Moco et al., 2006 ;Fujiwara et al., 2004; Itkin et al., 2011
36	12.49	peel, flesh	Lycoperoside H or Hydroxy-α-Tomatine I	C50H83NO22	1050.55	1050.55			2.85565	MS/MS of 1050.55 ([M+H]+): 1032.5, 414.3		Yamanaka et al., 2009 ,Mintz-Oron et al., 2008 ,Iijima et al., 2008 ,Yamanaka et al., 2008 ,Moco et al., 2006; Itkin et al., 2011
37	14.0259	peel	Lycoperoside H or Hydroxy-α-Tomatine II	C50H83NO22	1050.55	1050.55			1.80858	MS/MS of 1050.55 ([M+H]+): 1032.5, 414.3		Yamanaka et al., 2009 ,Mintz-Oron et al., 2008 ,Iijima et al., 2008 ,Yamanaka et al., 2008 ,Moco et al., 2006; Itkin et al., 2011
38	13.5716	peel, flesh	Lycoperoside H or Hydroxy-α-Tomatine III	C50H83NO22	1050.55	1050.55			3.90273	MS/MS of 1050.55 ([M+H]+): 1032.6, 594.4, 576.4, 432.4, 414.4, 273.2		Yamanaka et al., 2009 ,Mintz-Oron et al., 2008 ,Iijima et al., 2008 ,Yamanaka et al., 2008 ,Moco et al., 2006; Itkin et al., 2011
39	20.082	peel	Methyl ether of hydroxylated naringenin or Methyl ether of hydroxylated naringenin chalcone	C16H14O6			301.071	301.072	2.23203		MS/MS of 301.07 ([M-H]-): 151.0	Mintz-Oron et al., 2009
40	18.36	peel	Naringenin (S)	C15H12O5			271.061	271.062	4.65578		MS/MS of 271.06 ([M-H]-): 177.02, 151.0, 119.05, 107.01	Mintz-Oron et al., 2008
41	19.37	peel, flesh	Naringenin chalcone	C15H12O5			271.061	271.061	2.07334		MS/MS of 271.06 ([M-H]-): 177.02, 151.0, 119.05, 107.01	Mintz-Oron et al., 2008
42	13.51	peel	Naringenin chalcone-hexose I	C21H22O10			433.114	433.113	1.44073		MS/MS of 433.11 ([M-H]-): 271.06, 151.0	Mintz-Oron et al., 2008
43	14.832	peel, flesh	Naringenin chalcone-hexose II	C21H22O10			433.114	433.115	1.09902		MS/MS of 433.11 ([M-H]-): 313.05, 271.06, 151.0	Mintz-Oron et al., 2008
44	15.13	peel	Naringenin chalcone-hexose III	C21H22O10			433.114	433.113	1.20984		MS/MS of 433.11 ([M-H]-): 271.06, 151.0	Mintz-Oron et al., 2008
45	14.45	peel	Naringenin chalcone-hexose IV	C21H22O10			433.114	433.115	3.17699		MS/MS of 433.11 ([M-H]-): 271.06, 151.0	Mintz-Oron et al., 2008
46	6.241	peel, flesh	Naringenin -dihexose	C27H32O15			595.166	595.167	1.30384		MS/MS of 595.16 ([M-H]-): 475.12, 385.09, 355.08	Mintz-Oron et al., 2008
47	12.52	peel	Naringenin hexose	C21H22O10			433.114	433.115	1.09902		MS/MS of 433.11 ([M-H]-): 271.06, 151.0	Mintz-Oron et al., 2008
48	2.117	peel, flesh	Phenylalanine (S)	C9H11NO2			164.071	164.071	0.292556		MS/MS of 164.07 ([M-H]-): 147.04, 103.05	Carrari et al., 2006
49	11.13	peel, flesh	Phloretin-di-C-hexose	C27H34O15			597.183	597.183	0.797076		MS/MS of 597.18 ([M-H]-): 477.14, 459.13, 417.12, 387.11, 357.10	Slimestad et al., 2008
50	16.27	peel, flesh	Quercetin (S)	C15H10O7			301.035	301.036	2.25555		MS/MS of 301.03 ([M-H]-): 179.00	Mintz-Oron et al., 2008
51	10.39	peel	Quercetin hexose	C21H20O12			463.088	463.088	1.6282		MS/MS of 463.08 ([M-H]-): 301.0343, 300.0275	Mintz-Oron et al., 2008
52	5.733	peel	Quercetin-dihexose-deoxyhexose	C33H40O21	773.213	773.216			3.39363	MS/MS of 773.21 ([M+H]+): 627.15, 611.16, 465.10, 303.05		Mintz-Oron et al., 2008
53	13.78	peel	Quercetin-dihexose-deoxyhexose-p-coumaric acid	C42H46O23	919.25	919.254			3.94234	MS/MS of 919.25 ([M+H]+): 773.19, 465.10, 455.16, 303.05		Barakat et al., 1991; Mintz-Oron et al., 2008
54	5.153	peel	Quercetin-dihexose-pentose-deoxyhexose	C38H48O25	905.256	905.258			2.6777	MS/MS of 905.25 ([M+H]+): 773.22, 627.15, 611.16, 465.10, 303.05, 153.05		Mintz-Oron et al., 2008
55	9.08	peel, flesh	Quercetin-hexose-deoxyhexose-pentose	C32H38O20			741.188	741.189	1.7472		MS/MS of 741.19 ([M-H]-): 609.14, 300.03, 179.0	Mintz-Oron et al., 2008
56	13.7748	peel	Quercetin-hexose-deoxyhexose-pentose-p-coumaric acid	C41H44O22	889.24	889.241			2.05119	MS/MS of 889.24 ([M+H]+): 743.18, 611.16, 465.10, 425.14, 303.05		Mintz-Oron et al., 2008
57	10.0346	peel, flesh	Rutin (S)	C27H30O16	611.161	611.162			2.00275	MS/MS of 611.16 ([M+H]+): 465.10, 303.05		Mintz-Oron et al., 2008
58	17.64	peel, flesh	Tomatidine tetrahexoside	C51H85NO22	1064.57	1064.57			1.69083	MS/MS of 1064.57 ([M+H]+): 578.4, 416.3		Iijima et al., 2008; Itkin et al., 2011
59	18.034	peel, flesh	Tricaffeoylquinic acid	C34H30O15			677.151	677.15	1.6599		MS/MS of 677.15 ([M-H]-): 515.12, 353.08	Mintz-Oron et al., 2008
60	3.82	peel, flesh	Tryptophan (S)	C11H12N2O2			203.082	203.082	1.2458		MS/MS of 203.08 ([M-H]-): 159.09, 142.07, 116.05	Carrari et al., 2006; Mintz-Oron et al., 2008
61	1.18794	peel, flesh	Tyrosine (S)	C9H11NO3			180.066	180.066	2.38246		MS/MS of 180.07 ([M-H]-): 180.07, 164.04, 163.04, 119.05	Carrari et al., 2006
62	14.87	peel, flesh	Unknown steroidal glycoalkaloid	C52H87NO24	1110.57	1110.56			4.39414	MS/MS of 1110.57 ([M+H]+): 636.4; 576.4		Iijima et al., 2008; Itkin et al., 2011
63	17.94	peel, flesh	α-Tomatine (S)	C50H83NO21	1034.55	1034.56			3.3831	MS/MS of 1034.55 ([M+H]+): 1016.5, 578.4, 416.4		Yamanaka et al., 2009 ,Mintz-Oron et al., 2008 ,Iijima et al., 2008 ,Yamanaka et al., 2008 ,Moco et al., 2006 ,Cataldi et al., 2005 ,Kozukue et al., 2004; Itkin et al., 2011
MS/MS putative
64	6.56	peel, flesh	N- phenylacetyl-L-aspartic acid (C12 H13 N O5; putative)				250.072				MS/MS of 250.07: 206.08, 132.03, 115.00, 88.039
65	7.91	peel, flesh	Coumaric acid derivative (C24 H28 O12; putative)				507.151				MS/MS of 507.15: 325.09, 307.08, 181.05, 163.04, 135.04, 119.05
66	10.92	peel, flesh	Caffeic acid derivaties (C24 H26 O11; putative)				489.141				MS/MS of 489.14: 327.09, 309.09, 165.05, 147.04
67	1.91, 2.12	peel, flesh	unknown-1				343.107				MS/MS of 343.10: 181.056, 163.049, 135.059, 119.057
68	2.17	peel, flesh	unknown-2		510.2					MS/MS of 510.19: 166.09, 120.093
69	5.57	flesh	unknown-3				357.122				MS/MS of 357.12: 195.074, 136.072
70	6.76	peel, flesh	unknown-4				505.138				MS/MS of 505.13: 223.056, 181.055, 163.049, 135.045, 119.054, 107.043
71	7.19	peel, flesh	unknown-5		492.187					MS/MS of 492.18: 474.189, 182.08, 165.059, 136.104
72	8.59	peel, flesh	unknown-6				475.125				MS/MS of 475.12: 341.08, 151.052
73	8.68	peel, flesh	unknown-7				385.117				MS/MS of 385.11: 267.079, 249.063
74	9.22	peel, flesh	unknown-8		462.176					MS/MS of 462.17: 444.169, 426.152, 182.087, 165.056, 136.077
75	10.14	peel, flesh	unknown-9				477.145				MS/MS of 477.14: 343.112, 325.088, 181.047, 151.039, 135.123, 119.061
76	10.79	peel, flesh	unknown-10		1034.23					MS/MS of 1034.22: 962.243, 918.251, 770.187, 622.135, 606.12, 458.068
77	10.8	peel, flesh	unknown-11		508.186					MS/MS of 508.18: 311.115, 293.106, 265.119, 145.047
78	12.22	peel, flesh	unknown-12				491.156				MS/MS of 491.15: 325.096, 181.054, 165.053
79	12.84	flesh	unknown-13		976.516					MS/MS of 976.51: 916.502, 652.406, 634.43
80	12.95	peel, flesh	unknown-14		330.135					MS/MS of 330.13: 284.132, 182.097, 165.054, 136.081, 119.047
81	13.62, 16.92	peel, flesh	unknown-15				459.13				MS/MS of 459.13: 341.091, 279.082, 161.054, 135.054, 107.061
82	13.76, 14.45	peel	unknown-16		891.268					MS/MS of 891.26: 745.2, 583.147, 303.054
83	13.78	peel, flesh	unknown-17				459.131				MS/MS of 459.13: 341.095, 161.077, 135.47
84	20.09	peel, flesh	unknown-18		314.143					MS/MS of 314.14: 268.14, 116.09, 120.088
85	23.28	peel	unknown-19		1275.23					MS/MS of 1275.26: 1236.878
Reference:
Barakat HH, El-Mousallamy AMD, Souleman AMA, Awadalla S (1991) Flavonoids of Ochradenus baccatus. Phytochemistry, 30(11): 3777-3779
Carrari F, Baxter C, Usadel B, Urbanczyk-Wochniak E, ZanorM-I, Nunes-Nesi A, Nikiforova V, Centero D, Ratzka A, Pauly M, Sweetlove L-J, Fernie AR (2006) Integrated analysis of metabolite and transcript levels reveals the metabolic shifts that underlie tomato fruit development and highlight regulatory aspects of metabolic network behavior. Plant Physiology 142: 1380–1396.
Cataldi, T.R.I., Lelario, F., and Bufo, S.A. (2005). Analysis of tomato glycoalkaloids by liquid chromatography coupled with electrospray ionization tandem mass spectrometry. Rapid Commun. Mass Spectrom. 19: 3103–3110.
Galis I, Kakiuchi Y, Simek P, Wabiko H. (2004) Agrobacterium tumefaciens AK-6b gene modulates phenolic compound metabolism in tobacco. Phytochemistry, 65(2): 169-179.
Iijima Y, Nakamura Y, Ogata Y, Tanaka K, Sakurai N, Suda K, Suzuki T, Suzuki H, Okazaki K, Kitayama M, Kanaya S, Aoki K, Shibata D. (2008) Metabolite annotations based on the integration of mass spectral information. The Plant Journal, 54: 949–962.
Iijima Y., Fujiwara Y., Tokita T., Ikeda T., Nohara T., Aoki K., Shibata D. (2009).Involvement of ethylene in the accumulation of esculeoside A during fruit ripening of tomato (Solanum lycopersicum). J. Agric. Food Chem. 57:3247–3252.
Itkin M, Rogachev I, Alkan N, Rosenberg T, Malitsky S, Masini L, Meir S, Iijima Y, Aoki K, de Vos R, Prusky D, Burdman S, Beekwilder J, Aharoni A (2011) GLYCOALKALOID METABOLISM1 is required for steroidal alkaloid glycosylation and prevention of phytotoxicity in tomato. Plant Cell 23: 4507-4525
King R R, Calhoun L A (2005) Characterization of cross-linked hydroxycinnamic acid amides isolated from potato common scab lesions. Phytochemistry, 66(20): 2468-2473.
Kozukue, N., Han, J.S., Lee, K.R., and Friedman, M. (2004). Dehydrotomatine and a-tomatine content in tomato fruits and vegetative plant tissues. J. Agric. Food Chem. 52: 2079–2083
Krammer GE, Buttery RG, Takeoka GR (1995) Studies on tomato glycosides. ACS Symposium Series, 596 (Fruit Flavors): 164-181.
Le Gall G, Colquhoun IJ, Davis AL, Collins GJ, Verhoeyen ME (2003) Metabolite profiling of tomato (Lycopersicon esculentum) using 1H NMR spectroscopy as a tool to detect potential unintended effects following a genetic modification. Journal of Agricultural and Food Chemistry, 51(9): 2447-2456.
Mintz-Oron S, Mandel T, Rogachev I, Feldberg L, Lotan O, Yativ M, Wang Z, Jetter R, Venger I, Adato A, and Aharoni A (2008) Gene expression and metabolism in tomato fruit surface tissues. Plant Physiol. 147: 823–851.
Moco, S., Bino, R.J., Vorst, O., Verhoeven, H.A., de Groot, J., van Beek, T.A., Vervoort, J., and de Vos, C.H. (2006). A liquid chromatography-mass spectrometry-based metabolome database for tomato. Plant Physiol. 141: 1205–1218.
Moing, A., Aharoni, A., Biais, B., Rogachev, I., Meir, S., Brodsky, L., Allwood, J.W., Erban, A., Dunn, W. B., Kay, L., de Koning, S., de Vos, R. C., Jonker, H., Mumm, R., Deborde, C., Maucourt, M., Bernillon, S., Gibon, Y., Hansen, T. H., Husted, S., Goodacre, R., Kopka, J., Schjoerring, J. K., Rolin, D., Hall, R. D. (2011). Extensive metabolic cross-talk in melon fruit revealed by spatial and d…
Sánchez-Rabaneda F, Jáuregui O, Lamuela-Raventós RM, Viladomat F, Bastida J, Codina C (2004) Qualitative analysis of phenolic compounds in apple pomace using liquid chromatography coupled to mass spectrometry in tandem mode. Rapid Commun Mass Spectrom 18: 553–563
Slimestad R, Fossen T, Verheul M J (2008) The Flavonoids of Tomatoes. Journal of Agricultural and Food Chemistry, 56(7): 2436–2441.
Yamanaka, T., Vincken, J.P., de Waard, P., Sanders, M., Takada, N., and Gruppen, H. (2008). Isolation, characterization, and surfactant properties of the major triterpenoid glycosides from unripe tomato fruits. J. Agric. Food Chem. 56: 11432–11440
Yamanaka, T., Vincken, J.P., Zuilhof, H., Legger, A., Takada, N., and Gruppen, H. (2009). C22 isomerization in a-tomatine-to-esculeoside A conversion during tomato ripening is driven by C27 hydroxylation of triterpenoidal skeleton. J. Agric. Food Chem. 57: 3786–3791.
Yang L, Nakamura N, Hattori M, Wang Z, Bligh SWA, Xu L (2007) High-performance liquid chromatography-diode array detection/electrospray ionization mass spectrometry for the simultaneous analysis of cis-, trans- and dihydro-2-glucosyloxycinnamic acid derivatives from Dendrobium medicinal plants. Rapid Communications in Mass Spectrometry 21(12): 1833-1840.

## Sheet: Supp Table 4
Supplementary Table S4. Full list of fold changes of metabolites identified in AroG209-9 by HPLC analyses.
	Peel									Flesh
	MG			Br			Ripe			MG			Br			Ripe
	AroG209/WT			AroG209/WT			AroG209/WT			AroG209/WT			AroG209/WT			AroG209/WT
alpha-Tocopherol	0.707697	±	0.109719	0.666839	±	0.0481315	N.D.	±		N.D.	±		N.D.	±		N.D.	±
beta-Carotene	N.D.	±		0.524982	±	0.427433	0.627117	±	0.281783	N.D.	±		0.770973	±	0.330315	0.814055	±	0.207872
Chlorophyll a	0.921743	±	0.291134	1.24375	±	0.382631	N.D.	±		1.02979	±	0.0557383	1.45647	±	0.325122	N.D.	±
Chlorophyll b	N.D.	±		N.D.	±		N.D.	±		0.828144	±	0.0461968	1.37577	±	0.312731	N.D.	±
Lutein	N.D.	±		0.996459	±	0.251884	0.538524	±	0.265292	0.744777	±	0.0715797	0.718067	±	0.17464	1.01329	±	0.125301
Lycopene	N.D.	±		N.D.	±		0.55463	±	0.0729366	N.D.	±		N.D.	±		0.443271	±	0.11608
Phytoene	N.D.	±		N.D.	±		0.211639	±	0.0898824	N.D.	±		N.D.	±		~0.001	±
Phytofluene	N.D.	±		N.D.	±		0.077	±	0.045	N.D.	±		N.D.	±		~0.001	±
Lycopene like	N.D.	±		N.D.	±		0.294659	±	0.194038	N.D.	±		N.D.	±		0.55048	±	0.0983464
